# Supplementary material for: Molecular-level architecture of Chlamydomonas reinhardtii’s glycoprotein-rich cell wall
Source: Nat Commun. 2024 Feb 2;15:986. doi: 10.1038/s41467-024-45246-7 (PMC10837150; doi:10.1038/s41467-024-45246-7)
Supplement: Supplementary file 4 — Source Data [file 41467_2024_45246_MOESM4_ESM.zip]

Archive with 2 entries (2 files):
- SourceData_Poulhazan_20231219.xlsx
- Tables_Poulhazan_20231219.xlsx
