# Supplementary material for: Molecular-level architecture of Chlamydomonas reinhardtii’s glycoprotein-rich cell wall
Source: Nat Commun. 2024 Feb 2;15:986. doi: 10.1038/s41467-024-45246-7 (PMC10837150; doi:10.1038/s41467-024-45246-7)
Supplement: Supplementary file 4 — Source Data [file 41467_2024_45246_MOESM4_ESM.zip › Tables_Poulhazan_20231219.xlsx]

## Sheet: Table 1.AA content
			HRGPs			Other proteins
	Total cell wall		GP1/1.5	GP2	GP3	GP4	GP5	GP6	GP7
	%mole		298/280 kDa	165 kDa	140 kDa	~50 kDa	~37 kDa	~25-20 kDa	<20 kDa
	ssNMR	HPLC	%mole	%mole	%mole	%mole	%mole	%mole	%mole
Gln	9.1	19.0 (0.3)	7.2	5.6	19.5	17.3	18.7	23	15.3		18.3191
Glu	8.8
Asn	6.4	14.8 (0.3)	5.6/4.7/9.9	7.0/8.1	2.5/1.6	10.2	14.3	19.5	12.9		13.5046
Asp	5.9
Ala	13.1	10.9 (0.3)	9.4/10.1/8.4	10.5/8.5	15.4/10.2	8	9.9	11.9	8.7		10.8391
Gly	8.5	8.0 (0.3)	11.6/6.6/23	7.8/8.5	10.7/11.0	8.2	10.3	6.5	10.8		8.7215
Leu	8	5.5 (0.3)	3.7/2.9/5.1	7.5/7.0	0.2/7.0	10.2	4.8	4.6	8.4		5.3141
Lys	6.2	5.3 (0.1)	2.7/3.6/4.2	3.0/3.0	7.1/4.5	5.8	6.5	3.4	8.2		5.0877
Ser	6.2	5.0 (0.2)	14.4/15.8/10.7	7.0/8.3	8.1/9.3	3.3	5	3.2	5.3		5.1484
Pro	5.8	4.8 (0.2)	3.4/2.7/3.2	5.5/7.7	0.7/4.5	6.6	6.1	4.3	2.7		4.5566
Val	5.7	5.6 (0.3)	3.4/4.4/3.0	7.3/5.7	5.3/5.9	9.7	4.1	4.3	5.1		5.1558
Arg	5.1	3.5 (0.3)	1.9/1.7/2.7	3.4/3.0	3.6/2.1	3.8	4	2.4	5.5		3.354
Thr	4.3	4.7 (0.4)	5.3/4.2/4.3	6.7/6.6	7.7/7.4	2.5	3.9	3.8	4.3		4.3828
Met	2.5	1.6 (0.2)	1.1/0.8/0.5	1.6/1.0	1.4/0.9	1.6	2.7	1.3	1.9		1.7434
Ile	2.2	3.1 (0.3)	3.2/3.3/2.3	4.2/1.3	2.2/3.2	5.9	3.1	4	2.9		3.7
Tyr	1.5	2.4 (0.2)	1.9/0.9/1.4	3.3/3.6	2.6/1.2	2	3.7	2.4	3		2.7826
Phe	0.7	2.8 (0.4)	2.2/1.3/2.3	4.4/3.8	6.4/3.6	3.1	1.5	2.8	3.5		2.995
His	NA	2.0 (0.1)	0.6/0.8/1.5	0.8/0.2	1.0/1.0	1.4	1.3	1.5	1.4		1.2894
Hyp	NA	1.0 (0.1)	22.4/32.3/15.5	14.4/14.7	6.6/5.7	0.4	0.1	1.1	0.1		3.2989
% SDS-page			5.3	7.2	9.3	10.6	24.3	35.1	8.3
			21.8			78.2

## Sheet: Table S1.MS glycosyl link
Sample	Whole cell bald2	bald2 cell cw extracted	bald2 cw extract	wt cell	wt cell cw extracted	Whole cell cw15	cw15 cell cw extracted	starchless cell	starchless cell cw extracted
t-Manp	2.79065	2.59	7.1571	1.97503	1.28906	2.63423	21.0617	11.4689	10.7509
2-Manp	10.4212	17.44	15.8149	8.36062	10.7353	5.95478	1.5259	28.1068	30.8058
3-Manp	0	0	0	0	2.03156	2.13969	3.4064	1.53995	0
2,3-Manp	3.18196	3.13	5.35208	3.85796	1.64999	2.31126	12.6692	8.13052	8.53311
2,4-Manp	0	0	0.892014	2.15923	1.28906	0	0	0	0
t-Araf	1.41077	1.38	1.71057	0.951699	1.12406	25.0505	7.7262	4.02757	2.5029
t-Arap	0.834106	1.49	1.40623	0	0.95906	0	3.79325	3.7045	2.08047
2-Araf	2.63619	4.01	6.44349	1.8727	2.27906	4.32983	12.5296	8.58281	8.50143
2-Arap	0	0	0	0	0	0	1.71932	1.46457	2.51346
2,4-Arap/2,5-Araf	0	0	0	0	0	0	1.95573	4.05988	3.08375
t-Galp	3.77922	8.45	5.03725	3.4998	4.55811	2.84618	3.38491	7.57054	7.16021
t-Galf	1.52404	2.43	3.08532	2.5174	1.64999	1.50384	5.67376	4.91062	4.50945
4-Galp	0	0	0	0	0	0	2.29959	1.06612	1.48907
3,4-Galp	0	0	0	0	0	2.92693	5.25467	0.0107689	0
t-Glcp	17.6089	12.18	15.3007	19.7503	13.994	18.6516	13.5934	8.8628	13.2432
3-Glcp	0.947379	0.21	2.50813	0.747032	0.618748	1.66532	1.5259	1.64764	1.72141
4-Glcp	42.6527	33.85	20.233	42.018	42.0439	18.0662	0.0322373	0.0646134	0.0739254
4,6-Glcp	3.27464	2.88	1.97292	4.51289	4.60967	1.88736	0.483559	1.04458	1.36234
3,4-Glcp	5.47832	7.29	5.41505	7.77732	7.65185	5.27856	0	0	0
2,4-Rhap	0	0	2.87543	0	0	0	1.30024	1.02305	1.62636
3-Hexf	3.45999	2.67	4.79589	0	3.51655	4.75373	0.0644745	2.71376	0.0422431

## Sheet: Table S2.Assignment glyc
Sugar Type	C1	C2	C3	C4	C5	C6	Ac	Met
Mannose units
Man1	104.5	73.9	74.9	81.7	77.2	61.8
Man2	97.7	74.6	76.2	65.7	77.2	61.4
Man3	100.8	71.5	73.6	67.8	77.1	61.8
Man4	103.6	72.2	75.4	67.9	77.2	61.9
Man5	100.2	76.8	71.4	68.4	77.7	65.7
Man6	102.4	67.8	77.2	65.7	76	62.1
Man7	101.7	67.9	77.1	65.6	76	62.1
Man8	103	71.1	77.1	67.8	75.3	63.1
Man9	94.6	69.9	78.1	68.3	74.1	64.9
Man10	96.7	70.4	76.8	65.8	76	62.2
Man11	97.6	68.6	80	66.2	76.9	61.9
Man12	96.8	68.6	80.8	66.3	76.9	61.5
Man13	94.5	70.2	78.6	66.7	77	61.8
Man14	99.2	73.6	78.5	65.9	70.5	66.2
Arabinose units
Ara1	110.3	82.4	77.6	81.8	61.8
Ara2	110.1	82.2	77.7	81.7	61.8
Ara3	109.8	81.9	77.2	81.4	66.1
Ara4	109.8	81.8	75	81.3	67.2
Galactose units
Gal1	103.5	72.1	75.4	67.7	72.2	61.8
Gal2	98.5	72.4	73.7	71.7	75.1	62.9
Gal3	105.8	73.3	75	81.1	74.8	64.8
Acetyl-methyl groups
Ac1							23.3	175.5
Ac2							21.5	175.2
Ac3							22.8	173.4
Ac4							20.5	175.6
Rhamnose units
Rha1	100.4	77.1	70.2	71.7	70.3	17.8
Rha2	100.4	77.1	70.2	71.9	69.8	17.6
Rha3	100.3	70.2	78.7	73.6	70.9	17.4
Glucose units
Glc1	100.4	69.6	74.1	72.5	70.9	63.6
Glc2	100	76.8	71.3	63.8	71.8	61.9
Xylose units
Xyl1	97.7	76.1	77.2	67.7	60.2
Xyl2	100.3	70.8	75.9	74.8	64.9
Xyl3	100.9	77.4	75.1	79.5	67.8

## Sheet: Table S3.Ref for glyc
Glycan units		SQ	SQ			Reference 1		Reference 2
Man1						Kang 2018		Gorin 1975
	C1	104.5	73.9	C2		101	69.4	94.6	72.3
	C3	73.9	74.9	C2		69.4	76.2	72.3	74.1
	C4	74.9	81.7	C3		76.2	83.4	74.1	67.8
	C4	81.7	77.2	C5		83.4	77.1	67.8	77.2
	C5	77.2	61.8	C6		77.1	61.6	77.2	62.1
Man2						Bradbury 1984		Gorin 1975
	C1	97.7	74.6	C2		95.2	72.8	94.6	72.3
	C3	74.6	76.2	C2		72.8	74.8	72.3	74.1
	C3	76.2	65.7	C4		74.8	68.3	74.1	67.8
	C5	65.7	77.2	C4		68.3	77.6	67.8	77.2
	C5	77.2	61.4	C6		77.6	62.6	77.2	62.1
Man3						Bradbury 1984		Lundborg 2011
	C1	100.8	71.5	C2		95.2	72.8	95	71.1
	C3	71.5	73.6	C2		72.8	74.8	71.1	79
	C3	73.6	67.8	C4		74.8	68.3	79	66.6
	C5	67.8	77.1	C4		68.3	77.6	66.6	71.8
	C5	77.1	61.8	C6		77.6	62.6	71.8	66.4
Man4						Gorin 1975
	C1	103.6	72.2	C2		94.6	72.3
	C3	72.2	75.4	C2		72.3	74.1
	C3	75.4	67.9	C4		74.1	67.8
	C5	67.9	77.2	C4		67.8	77.2
	C5	77.2	61.9	C6		77.2	62.1
Man5						Lundborg 2011		Gorin 1975
	C1	100.2	76.8	C2		97.8	77.9	94.6	72.3
	C2	76.8	71.4	C3		77.9	70.7	72.3	74.1
	C3	71.4	68.4	C4		70.7	68.3	74.1	67.8
	C5	68.4	77.7	C6		68.3	73.9	67.8	77.2
	C5	77.7	65.7	C4		73.9	62.4	77.2	62.1
Man6						Gorin 1975		Lundborg 2011
	C1	102.4	67.8	C2		94.6	72.3	95	71.1
	C3	67.8	77.2	C2		72.3	74.1	71.1	79
	C3	77.2	65.7	C4		74.1	67.8	79	66.6
	C5	65.7	76	C4		67.8	77.2	66.6	71.8
	C5	76	62.1	C6		77.2	62.1	71.8	66.4
Man7						Gorin 1975		Lundborg 2011
	C1	101.7	67.9	C2		94.6	72.3	95	71.1
	C3	67.9	77.1	C2		72.3	74.1	71.1	79
	C3	77.1	65.6	C4		74.1	67.8	79	66.6
	C5	65.6	76	C4		67.8	77.2	66.6	71.8
	C5	76	62.1	C6		77.2	62.1	71.8	66.4
Man8						Gorin 1975		Lundborg 2011
	C1	103	71.1	C2		94.6	72.3	95	71.1
	C3	71.1	77.1	C2		72.3	74.1	71.1	79
	C3	77.1	67.8	C4		74.1	67.8	79	66.6
	C5	67.8	75.3	C4		67.8	77.2	66.6	71.8
	C5	75.3	63.1	C6		77.2	62.1	71.8	66.4
Man9						Gorin 1975		Lundborg 2011
	C1	94.6	69.9	C2		94.6	72.3	95	71.1
	C3	69.9	78.1	C2		72.3	74.1	71.1	79
	C3	78.1	68.3	C4		74.1	67.8	79	66.6
	C5	68.3	74.1	C4		67.8	77.2	66.6	71.8
	C5	74.1	64.9	C6		77.2	62.1	71.8	66.4
Man10						Gorin 1975		Lundborg 2011
	C1	96.7	70.4	C2		94.6	72.3	95	71.1
	C3	70.4	76.8	C2		72.3	74.1	71.1	79
	C3	76.8	65.8	C4		74.1	67.8	79	66.6
	C5	65.8	76	C4		67.8	77.2	66.6	71.8
	C5	76	62.2	C6		77.2	62.1	71.8	66.4
Man11						Gorin 1975		Lundborg 2011
	C1	97.6	68.6	C2		94.6	72.3	95	71.1
	C3	68.6	80	C2		72.3	74.1	71.1	79
	C3	80	66.2	C4		74.1	67.8	79	66.6
	C5	66.2	76.9	C4		67.8	77.2	66.6	71.8
	C5	76.9	61.9	C6		77.2	62.1	71.8	66.4
Man12						Gorin 1975		Lundborg 2011
	C1	96.8	68.6	C2		94.6	72.3	95	71.1
	C3	68.6	80.8	C2		72.3	74.1	71.1	79
	C3	80.8	66.3	C4		74.1	67.8	79	66.6
	C5	66.3	76.9	C4		67.8	77.2	66.6	71.8
	C5	76.9	61.5	C6		77.2	62.1	71.8	66.4
Man13						Gorin 1975		Lundborg 2011
	C1	94.5	70.2	C2		94.6	72.3	95	71.1
	C3	70.2	78.6	C2		72.3	74.1	71.1	79
	C3	78.6	66.7	C4		74.1	67.8	79	66.6
	C5	66.7	77	C4		67.8	77.2	66.6	71.8
	C5	77	61.8	C6		77.2	62.1	71.8	66.4
Man14						Lunborg 2011
	C1	99.2	73.6	C2		94.9	71.2
	C3	73.6	78.5	C2		71.2	79.3
	C3	78.5	65.9	C4		79.3	66.9
	C5	65.9	70.5	C6		66.9	71.9
	C5	70.5	66.2	C4		71.9	66.8
Ara1						wang 2014
	C1	110.3	82.4	C2		110	82.2
	C2	82.4	77.6	C3		82.2	77.7
	C4	77.6	81.8	C3		77.7	84.9
	C4	81.8	61.8	C5		84.9	62.3
Ara2						wang 2014
	C1	110.1	82.2	C2		110	82.2
	C2	82.2	77.7	C3		82.2	77.7
	C4	77.7	81.7	C3		77.7	84.9
	C4	81.7	61.8	C5		84.9	62.3
Ara3						wang 2014		Phyo 2017a
	C1	109.8	81.9	C2		110	82.2	108.4	81.8
	C2	81.9	77.2	C3		82.2	77.7	81.8	77.8
	C4	77.2	81.4	C3		77.7	84.9	77.8	83.1
	C4	81.4	66.1	C5		84.9	62.3	83.1	67.8
Ara4						wang 2014		Phyo 2017a
	C1	109.8	81.8	C2		110	82.2	108.4	81.8
	C2	81.8	75	C3		82.2	77.7	81.8	77.8
	C4	75	81.3	C3		77.7	84.9	77.8	83.1
	C4	81.3	67.2	C5		84.9	62.3	83.1	67.8
Gal1						Wang 2014
	C1	103.5	72.1	C2		103.4	74
	C3	72.1	75.4	C2		74	76.4
	C3	75.4	67.7	C4		76.4	73.8
	C5	67.7	72.2	C4		73.8	74.8
	C5	72.2	61.8	C6		74.8	61.7
Gal2						Arnold 2018
	C1	98.5	72.4	C2		100.1	73.4
	C3	72.4	73.7	C2		73.4	74.9
	C3	73.7	71.7	C4		74.9	74.9
	C5	71.7	75.1	C4		74.9	71.7
	C5	75.1	62.9	C6		71.7	54.3
Gal3						Rondeau-Mouro 2008
	C1	105.8	73.3	C2		105.5	72.9
	C3	73.3	75	C2		72.9	74.4
	C4	75	81.1	C3		74.4	78.8
	C4	81.1	74.8	C5		78.8	75.7
	C5	74.6	64.9	C6		75.7	61.6
Ac1						Kang 2018
	Met	175.5	23.3	Ac		174.8	22.6
Ac2						Kang 2018
	Met	175.2	21.5	Ac		174.8	22.6
Ac3						Kang 2018
	Met	173.4	22.8	Ac		174.8	22.6
Ac4						Kang 2018
	Met	175.6	20.5	Ac		174.8	22.6
Rha1						Habibi 2004
	C1	100.4	77.1	C2		99.2	77.5
	C2	77.1	70.2	C3		77.5	70.2
	C4	70.2	71.7	C3		70.2	71.3
	C4	71.7	70.3	C5		71.3	69.8
	C5	70.3	17.8	C6		69.8	17.5
Rha2						Habibi 2004
	C1	100.4	77.1	C2		99.2	77.5
	C2	77.1	70.2	C3		77.5	70.2
	C4	70.2	71.9	C3		70.2	71.3
	C4	71.9	69.8	C5		71.3	69.8
	C5	69.8	17.6	C6		69.8	17.5
Rha3						Laguri 2018
	C1	100.3	70.2	C2		101.2	71.2
	C3	70.2	78.7	C2		71.2	81.2
	C3	78.7	73.6	C4		81.2	73.8
	C4	73.6	70.9	C5		73.8	70.2
	C5	70.9	17.4	C6		70.2	18.1
Glc1						Pfeffer 1984
	C1	100.4	69.6	C2		92.9	70.5
	C3	69.6	74.1	C2		70.5	73
	C3	74.1	72.5	C4		73	72.6
	C4	72.5	70.9	C5		72.6	71.6
	C5	70.9	63.6	C6		71.6	63.7
Glc2						Poulhazan 2018
	C1	100	76.8	C2		100.5	72.3
	C2	76.8	71.3	C3		72.3	73.7
	C3	71.3	63.8	C4		73.7	70.4
	C5	63.8	71.8	C4		70.4	73.7
	C5	71.8	61.9	C6		73.7	61.1
Xyl1						Gorin 1975		Gorin 1975
	C1	97.7	76.1	C2		100.6	72.3	97.6	75.1
	C3	76.1	77.2	C2		72.3	74.3	75.1	76.9
	C3	77.2	67.7	C4		74.3	70.4	76.9	70.3
	C4	67.7	60.2	C5		70.4	62	70.3	66.3
Xyl2						Wang 2014
	C1	100.3	70.8	C2		102.4	73.9
	C3	70.8	75.9	C4		73.9	76.7
	C3	75.9	74.8	C2		76.7	74.6
	C4	74.8	64.9	C5		74.6	63.6
Xyl3						Wang 2014
	C1	100.9	77.4	C2		102.2	77.6
	C2	77.4	75.1	C3		77.6	73.7
	C4	75.1	79.5	C3		73.7	77.4
	C4	79.5	67.8	C5		77.4	63.8
Unk 1
	C1	102.4	71.8	C2
	C2	71.8	69.8	C3
	C4	75.9	69.8	C3
	C4	75.9	62.1	C5
Unk 2
	C1	100.2	76.9	C2
	C2	76.9	71.4	C3
	C4	83.7	71.4	C3
	C4	83.7	61.7	C5

## Sheet: Table S4.Integrals glycan
Glycan unit	peak int.		SQ	SQ		peak int.	mono./poly.
Man 1	33592000	C1	104.5	73.9	C2	19343000	p
	16081000	C3	74.9	73.9	C2	14819000
	3044400	C4	81.7	74.9	C3	9905400
	8065600	C4	81.7	77.2	C5	7266700
	85837000	C5	77	61.8	C6	11686400
Man 2	16027000	C1	97.7	74.6	C2	6592800	p
	5971200	C3	76.2	74.6	C2	6980700
	7876300	C3	76.2	65.7	C4	4343500
	55060000	C5	77.2	65.7	C4	63332000
	85837000	C5	76.9	61.5	C6	16843000
Man 3	80754000	C1	100.8	71.5	C2	63051000	p
	44035000	C3	73.6	71.8	C2	47645000
	45740000	C3	73.6	67.8	C4	42078000
	23799000	C5	77.1	67.8	C4	22355000
	1289300	C5	77.7	59.6	C6	1444800
Man 4	10429600	C1	103.5	72.3	C2	6198700	p
	28248000	C3	75.4	72.2	C2	36770000
	17759000	C3	75.4	67.7	C4	22100000
	23799000	C5	77.2	67.7	C4	22355000
	85837000	C5	77	61.8	C6	11686400
Man 5	2795000	C1	100.2	76.8	C2	2667100	p
	5128300	C2	76.8	71.3	C3	4900600
	2710200	C3	71.4	68.4	C4	3245300
	1140300	C5	77.7	65.7	C6	1841600
	898270	C5	77.7	68.4	C4	3142700
Man 6	5025300	C1	102.4	67.8	C2	2163820	p
	23799000	C3	77.2	67.8	C2	22355000
	55060000	C3	77.2	65.7	C4	63332000
	7876300	C5	76	65.7	C4	4343500
	5840700	C5	76	62.1	C6	10379000
Man 7	2915200	C1	101.7	67.9	C2	3029290	p
	23799000	C3	77.1	67.9	C2	22355000
	55060000	C3	77.1	65.6	C4	63332000
	7876300	C5	76	65.6	C4	4343500
	5840700	C5	76	62.1	C6	10379000
Man 8	3570320	C1	103	71.1	C2	7016900	p
	5128300	C3	77.1	71.1	C2	4900600
	23799000	C3	77.1	67.8	C4	22355000
	17759000	C5	75.3	67.8	C4	22100000
	2642200	C5	75.3	63.1	C6	2312700
Man 9	17592000	C1	94.6	69.9	C2	11065000	m
	6717200	C3	78.1	69.9	C2	9313200
	2829500	C3	78.1	68.3	C4	3142700
	45740000	C5	74.1	68.3	C4	874880
	4417100	C5	74.1	64.9	C6	3184300
Man 10	8141700	C1	96.7	70.4	C2	4303620	m
	3590400	C3	76.8	70.4	C2	3590400
	55060000	C3	76.8	65.8	C4	63332000
	7876300	C5	76	65.8	C4	4343500
	5840700	C5	76	62.2	C6	10379000
Man 11	26972000	C1	97.6	68.6	C2	22215000	p
	5824100	C3	80.1	68.3	C2	6201500
	6680000	C3	80	66.2	C4	24190900
	55060000	C5	76.9	66.2	C4	63332000
	85837000	C5	76.9	61.9	C6	16843000
Man 12	10852000	C1	96.8	68.6	C2	22215000	m
	2412700	C3	80.8	68.6	C2	3166100
	3466900	C3	80.8	66.3	C4	4933700
	55060000	C5	76.9	66.3	C4	63332000
	85837000	C5	76.9	61.5	C6	16843000
Man 13	17592000	C1	94.5	70.2	C2	11065000	m
	6717200	C3	78.6	70.2	C2	9313200
	4410800	C3	78.6	66.7	C4	8203100
	55060000	C5	77	66.7	C4	63332000
	85837000	C5	77	61.8	C6	11686400
Man 14	832320	C1	99.2	73.6	C2	4197700	m
	1631800	C3	78.5	73.6	C2	1842000
	1660300	C3	78.5	66.1	C4	3460300
	2556200	C5	70.5	66.2	C6	2828800
	2556200	C5	70.5	65.9	C4	2828800
Ara 1	7405400	C1	110.3	82.4	C2	4438800	p
	7075200	C2	82.4	77.6	C3	13739000
	8065600	C4	81.8	77.6	C3	7266700
	14652920	C4	81.8	61.8	C5	13741800
Ara 2	7405400	C1	110.1	82.2	C2	4438800	p
	7075200	C2	82.2	77.7	C3	13739000
	8065600	C4	81.7	77.7	C3	7266700
	14652920	C4	81.7	61.8	C5	13741800
Ara 3	25574100	C1	109.8	81.9	C2	21577870	p
	8065600	C2	81.9	77.2	C3	7266700
	8065600	C4	81.4	77.2	C3	7266700
	14695500	C4	80.7	66.2	C5	4933700
Ara 4	25574100	C1	109.8	81.8	C2	21577870	p
	3044400	C2	81.8	75	C3	9905400
	1285600	C4	81.7	74.9	C3	9905400
	15677800	C4	81.3	67.2	C5	24400300
Gal 1	10429600	C1	103.5	72.1	C2	6198700	p
	28248000	C3	75.4	72.1	C2	36770000
	17759000	C3	75.4	67.7	C4	22100000
	9521410	C5	72.2	67.7	C4	3245300
	7357200	C5	72.2	61.8	C6	17651400
Gal 2	33379900	C1	98.5	72.4	C2	23246600	m
	12288000	C3	73.7	72.4	C2	3962400
	44035000	C3	73.7	71.7	C4	47645000
	6298900	C5	75.1	71.7	C4	3255600
	2642200	C5	75.1	62.9	C6	22391200
Gal 3	1872200	C1	105.8	73.3	C2	2362600	p
	103070	C3	75	73.3	C2	413370
	1285600	C4	81.1	75	C3	9905400
	1285600	C4	81.1	74.8	C5	9905400
	7233900	C5	74.8	64.8	C6	3184300
Ac-Met 1	3006300	Met	175.5	23.3	Ac	1081300	p
Ac-Met 2	13909000	Met	175.2	21.5	Ac	7704600	p
Ac-Met 3	4044700	Met	173.4	22.8	Ac	1546500	p
Ac-Met 4	9844200	Met	175.6	20.5	Ac	4455000	p
Rha 1	2795000	C1	100.4	77.1	C2	2667100	p
	3590400	C2	77.1	70.2	C3	3590400
	3735300	C4	71.7	70.2	C3	5787500
	3735300	C4	71.7	70.3	C5	5787500
	2791900	C5	70.3	17.8	C6	10129000
Rha 2	2795000	C1	100.4	77.1	C2	2667100	p
	3590400	C2	77.1	70.2	C3	3590400
	3735300	C4	71.9	70.2	C3	5787500
	3735300	C4	71.9	69.8	C5	5787500
	2791900	C5	69.8	17.6	C6	10129000
Rha 3	2624900	C1	100.4	69.6	C2	1202100	p
	6717200	C3	78.7	70.2	C2	9313200
	1631800	C3	78.7	73.6	C4	1842000
	44035000	C4	73.6	70.9	C5	47645000
	3019000	C5	70.9	17.4	C6	3055800
Glc 1	2624900	C1	100.4	69.6	C2	2610000	p
	1613100	C3	74.1	69.6	C2	4549300
	12288000	C3	74.2	72.5	C4	3962400
	2616800	C4	72.5	70.9	C5	1312800
	12831000	C5	70.9	63.6	C6	14999000
Glc 2	2863500	C1	100	76.8	C2	2541100	p
	5128300	C2	76.8	71.3	C3	4900600
	12831000	C3	71.3	63.8	C4	14999000
	12831000	C5	71.8	63.8	C4	14999000
	7357200	C5	71.8	61.9	C6	8825700
Xyl 1	1038900	C1	97.7	76.1	C2	5426400	m
	1960200	C3	77.2	76.1	C2	4694300
	23799000	C3	77.2	67.7	C4	22355000
	31769000	C4	67.7	60.2	C5	21920000
Xyl 2	1029800	C1	100.3	70.8	C2	1601500	p
	5971200	C3	75.9	74.8	C4	6980700
	1397600	C3	75.9	70.8	C2	1339100
	7233900	C4	74.8	64.9	C5	3184300
Xyl 3	1293700	C1	100.9	77.4	C2	1254000	p
	1960200	C2	77.4	75.1	C3	1161100
	1458200	C4	79.5	75.1	C3	1327400
	1297600	C4	79.5	67.8	C5	1204200
Unk 1	2659200	C1	102.4	71.8	C2	4615600	p
	3735300	C2	71.8	69.8	C3	5787500
	4397600	C4	75.9	69.8	C3	4457800
	5840700	C4	75.9	62.1	C5	10379000
Unk 2	2795000	C1	100.2	76.9	C2	2667100	p
	5128300	C2	76.9	71.4	C3	4900600
	19922100	C4	83.7	71.4	C3	55261500
	31717700	C4	83.7	61.7	C5	37984100

## Sheet: Table S5.Quantif glyc
		sum int.	nC	nC overlap	tot nC	int/nCtotal	n spin syst.	(int/nC)*nspin system	% norm.	MS			polysaccharide	monosaccharide or end-group	OVERALL	MS
Man	TOTAL	888943220	63	47	110	8081302	14	113138228	48.2463	44.8		Man	29	21.3	48.2
	poly.	577182540	47	38	85	6.79038e+06	10	6.79038e+07	28.9567							50.4
	mono.	311760680	16	9	25	1.24704e+07	4	4.98817e+07	21.2714			Ara	14	0	14
Ara	TOTAL	155573290	10	9	19	8.18807e+06	4	3.27523e+07	13.9668	16.1						20.1
	poly.	155573290	10	9	19	8.18807e+06	4	3.27523e+07	13.9668			Gal	2.52092	12.8286	20.4
	mono.	0	0	0	0	0	0	0	0							18.7
GlcNAc	TOTAL	45591600	8	0	8	5698950	4	22795800	9.72097	5.6		GlcNAc	9.7	0	9.7
	poly.	45591600	8	0	8	5698950	4	22795800	9.72097							5.6
	mono.	0	0	0	0	0	0	0	0			Rha	2.54818	0	2.5
Gal	TOTAL	159535850	10	0	10	15953585	3	47860755	20.4096	16.6						2.2
	poly.	14272650	5	0	5	2854530	2	5709060	2.43455			Glc	3	0	3
	mono.	145263200	5	0	5	29052640	1	29052640	12.3891							1.5
Rha	TOTAL	20197800	5	2	7	2885400	2	5770800	2.46088	2		Xyl	1	1.44831	2.2
	poly.	20197800	5	2	7	2885400	2	5770800	2.46088							1.5
	mono.	0	0	0	0	0	0	0	0
Glc	TOTAL	48561500	10	4	14	3.46868e+06	2	6.93736e+06	2.95835	1.3
	poly.	48561500	10	4	14	3.46868e+06	2	6.93736e+06	2.95835
	mono.	0	0	0	0	0	0	0	0
Xyl	TOTAL	26230000	14	1	15	1.74867e+06	3	5246000	2.23709	1.3
	poly.	13110200	10	1	11	1.19184e+06	2	2.38367e+06	1.01649					35.5769
	mono.	13119800	4	0	4	3279950	1	3279950	1.39869
					183		32	2.34501e+08

## Sheet: Table S6.MS glycosyl compoALL
13C alditol Strain	bald2 whole cell	bald2 cw extracted	bald2 cw extract	wt whole cell	wt cw extracted	wt cw extract	cw 15 whole cell	cw15 cw extracted	sta6.1 whole cell	sta6.1 cw extracted
Man	27.2	12.8	50.4	12.9	4.9	48.4	2.4	10.5	28.6	12.8			1
Ara	22.9	24.8	20.1	13.3	11.8	19.6	9.54315	10.2	24.9	30.6			0.25
Gal	15.9	14.2	18.7	11.6	9.8	20	1.72589	7.7	29.8	34			0.65
Rha	4.9	6.5	2.2	0.9	0.6	2.6	0	0.7	3.2	5.1			0.2
Glc	22.7	35.9	1.5	54.4	66.2	2	85.0761	66	3.8	5.6			0.25
Xyl	1.7	1.9	1.5	1.6	1.7	1.5	1.01523	1.6	2.2	4.7			0
GlcNAc	4.7	4	5.6	5.2	5	5.9	0.203046	3.3	7.5	7.1			0.15

## Sheet: Table S7.Glycan cellvs extracts
	Whole cell	Whole cell after wall extraction	cell-wall extract	Proportionality factor
Man	27.2	12.8	50.4	38
Ara	22.9	24.8	20.1	40
Gal	15.9	14.2	18.7	38
Rha	4.9	6.5	2.2	37
Glc	22.7	35.9	1.5	38
Xyl	1.7	1.9	1.5	50
GlcNAc	4.7	4	5.6	44

## Sheet: Table S8.Assignment AA
Amino acids residues	secondary structure	Co	Cα	Cβ	Cγ	Cδ	Cε	Cζ	15N				beta	coil	TOTAL
Lys1	b	174	53.9	30.7	22.5	26.7	41.9					Lys	4	0	4
Lys2	b	174.3	54	31.9	23.05	27.7	40.6					Asp	1	3	4
Lys3	b	174.8	54.3	31.2	22.9	27.2	40.4					Asn	0	3	3										1H
Lys4	b	174.3	54.1	33.3	22.3	26.9	40.1					Glu	2	2	4
Asp1	b	174	54	40.9	178.9							Gln	3	2	5
Asp2	c	174	54	40.25	177.8							Hyp	0	0	0
Asp3	c	175.6	53.6	39.25	178.2							Pro	0	5	5
Asp4	c	175.2	54.1	37.55	178.3							Arg	5	2	7
Asn1	c	174.2	52.6	39.3	176				118			Ser	1	3	4
Asn2	c	174.3	52.3	38.6	176.4				118			Thr	3	0	3
Asn3	c	174.4	51.1	37.15	175.2				118			Gly	1	4	5
Glu1	b	173.9	55.8	29.4	33.8	182.9						Ala	8	1	9
Glu2	c	179.1	54	25.4	30.1	182.7						Tyr	0	5	5
Glu3	b	174.4	54.1	29.15	34.9	182.6						His	0	0	0
Glu4	c	175.2	55.1	28.3	34.4	181.8						Leu	2	5	7
Gln1	c	175.2	54.6	28.35	32.5	179						Met	0	4	4
Gln2	b	174.3	53.7	30.15	31	178.6						Val	4	2	6
Gln3	b	174.1	53.9	27.55	32	178.4						Ile	4	0	4
Gln4	c	175.5	55.7	29.85	33.3	178.1						Phe	0	0	0
Gln5	b	174.5	54.4	30.45	32	178.4						Cys	0	0	0
Hyp1	u	171.9	58.8	34.8	73.1	50.2			120.9			TOTAL	38	41	79
Pro1	c	175.3	60.6	30.5	25.7	49
Pro2	c	175.4	61.3	30.1	25.4	48.5
Pro3	c	174	59.2	29	25.15	47.9			117.5
Pro4	c	175.8	61.7	28.5	24.95	47.4
Pro5	c	175.9	62	29.8	24.55	47.1
Arg1	b	174.4	54.2	31.5	24.9	40.6
Arg2	b	175.6	53.5	30.35	25.75	37.7
Arg3	b	173.9	53.9	30.7	24.9	40.6
Arg4	b	175.6	53.7	30.1	25.2	41.6
Arg5	c	173.9	55.8	29.8	24.6	41.6
Arg6	b	174.4	54.2	28.9	25.35	41.6
Arg7	c	176.5	54.6	28.5	24.95	40.4
Se1	b	172.7	56.6	64.4
Ser2	c	175.6	57.6	64.1
Ser3	b	172.7	56.6	63.9
Ser4	c	176.9	58.1	63.2
Ser5	c	176.1	56.6	62.1
Thr1	b	174.1	60.4	68	19.55
Thr2	b	173.9	61.1		19.35
Thr3	b	173.9	59.9	70.8	17.45
Gly1	b	169.9	42.6
Gly2	c	171.1	43.4
Gly3	c	172	43.3
Gly4	c	172.8	43.6
Gly5	c	173.2	42.6
Ala1	b	173.7	49	25.65
Ala2	b	173.6	48.5	25.35
Ala3	b	/	47.9	25.15					118.1
Ala4	b	/	47.4	24.95					117.7
Ala5	b	/	47.1	24.55					121.5
Ala6	b	173.6	48.3	22.75
Ala7	c	176.6	51.8	18.35
Ala8	b	177	50.6	19.15
Ala9	b	175.1	50	18.85					119.2
Ala10	c	176.7	51.5	17.15
Ala11	c	176.1	51	17.15
Ala12	c	177.2	50.4	17.45
Ala13	b	175.2	50.1	17.25
Ala14	c	173.6	48.4	16.55
Tyr1	c	174.6	51.1	37.4	130.2	131.6	116.7	156.4
Tyr2	c	174.6	51.1	37.4	130.2	131.2	116.9	155.5
Tyr3	c	174.6	51.1	37.4	130.2	131.6	116	156
Tyr4	c	174.6	51.1	37.4	130.2	131.6	116.5	155.1
Tyr5	c	174.6	51.1	37.4	130.2	131.6	115.9	155.5
Leu1	c	175.8	54.9	41.8	26.55	21.45
Leu2	c	175.2	55	41.45	25.35	21.85
Leu3	b	174	54.2	40.75	25.05	23.15
Leu4	c	176.2	53.8	39.85	26.95	22.15
Leu5	c	176.6	53.3	40.45	27.15	22.85
Leu6	b	175.9	53.3	40.55	27.75	23.25
Leu7	c	176.6	52.4	39.7	28.75	22.95
Met1	c	175.6	54.7	30.6	32	18.95
Met2	c	176.4	53.6	30.2	31	18.5
Met3	c	176.2	53.8	30.7	29.7	18.95
Met4	c	174.7	54.4	30.9	29.8	17.6
Val1	c	175.8	62.1	29.75	17.65
Val2	c	175.6	62.3	29.65	18.95
Val3	b	174.8	61.5	31.35	19.65
Val4	b	174.8	61.2	30.25	19.45
Val5	b	172.1	60.7	30.05	18.35
Val6	b	172.4	60.1	30.85	18.45
Ile1	b	173.9	59.3	36.65	25.15	11.05
					15.75
Ile2	b	174.2	59.3	36.65	25.35	11.75
					15.75
Ile3	b	173.7	59.2	36.85	25.45	11.95
					15.65
Ile4	b	/	/	37.7	/	/
					16.25
Phe1	u	/	/	138.6	130.2	129.3	127.6
Phe2	u	/	/	138.6	130.1	129.4	128.1

## Sheet: Table S9.Integrals AA
	peak int.		SQ	SQ		peak int.	THALOS second. Struct.
Ala 1	13347000	Ca	49	25.65	Cb	11330000	b
	5725500	Co	173.7	49	Ca	5483700
Ala 2	13186500	Ca	48.5	25.35	Cb	15675500	b
	5725500	Co	173.6	48.5	Ca	5483700
Ala 3	5516500	Ca	47.9	25.15	Cb	9484300	b
Ala 4	14462000	Ca	47.4	24.95	Cb	4710800	b
Ala 5	15571000	Ca	47.1	24.55	Cb	11894000	b
Ala 6	5933200	Ca	48.3	22.75	Cb	5186300	b
	5725500	Ca	173.6	48.3	Ca	5483700
Ala 7	13959000	Ca	51.8	18.35	Cb	38798000	c
	10811000	Co	176.6	51.8	Ca	1934900
Ala 8	978200	Ca	50.6	19.15	Cb	10604000	b
	7647400	Co	177	50.6	Ca	4151400
Ala 9	7594700	Ca	50	18.85	Cb	22833000	b
	35548000	Co	175.1	50	Ca	2980400
Ala 10	10099000	Ca	51.5	17.15	Cb	15866000	c
	26792000	Co	176.7	51.5	Ca	19008000
Ala 11	1582000	Ca	51	17.15	Cb	32092000	c
	26792000	Co	176.1	51	Ca	19008000
Ala 12	5788250	Ca	50.4	17.45	Cb	10525000	c
	7647400	Co	177.2	50.4	Ca	4151400
Ala 13	5788250	Ca	50.1	17.25	Cb	10525000	b
	35548000	Co	175.2	50.1	Ca	2980400
Ala 14	5469800	Ca	48.4	16.55	Cb	11979000	c
	5725500	Co	173.6	48.4	Ca	5483700
Arg 1	25618000	Ca	54.2	31.5	Cb	44381000	b
	3111800	Cb	31.5	24.85	Cc	3243500
	26531000	Cd	40.6	24.9	Cc	24240000
	89705000	Co	174.4	54.2	Ca	99492000
Arg 2	3050500	Ca	53.5	30.35	Cb	3606800	b
	2357400	Cb	30.4	25.75	Cc	13012000
	5633700	Cd	37.7	25.75	Cc	5558800
	6223200	Co	175.6	53.5	Ca	12343000
Arg 3	25618000	Ca	53.9	30.7	Cb	4408400	b
	1802500	Cb	30.7	24.9	Cc	1551300
	26531000	Cd	40.6	24.9	Cc	24240000
	89705000	Co	173.9	53.9	Ca	99492000
Arg 4	3050500	Ca	53.7	30.1	Cb	3606800	b
	28177000	Cb	30.1	25.2	Cc	31399000
	85100000	Cd	41.6	25.2	Cc	68747000
	6223200	Co	175.6	53.7	Ca	12343000
Arg 5	7444300	Ca	55.8	29.75	Cb	15555000	c
	7031800	Cb	29.8	24.6	C	5305300
	85100000	Cd	41.6	24.6	Cc	68747000
	2408800	Co	173.9	55.8	Ca	3206700
Arg 6	4494000	Ca	54.2	28.9	Cb	7513700	b
	12831500	Cb	28.9	25.35	Cc	15070500
	85100000	Cd	41.6	25.4	Cc	68747000
	89705000	Co	174.4	54.2	Ca	99492000
Arg 7	33463000	Ca	54.6	28.5	Cb	54724000	c
	3152800	Cb	28.5	24.95	Cc	7649700
	26531000	Cd	40.4	25	Cc	24240000
	14930500	Co	176.5	54.6	Ca	36430000
Asn 1	25520000	Ca	52.6	39.25	Cb	18888000	c
	9409100	Cc	176	39.3	Cb	4016300
	25665000	Co	174.2	52.6	Ca	43233000
Asn 2	2161400	Ca	52.3	38.55	Cb	4578200	c
	5684200	Cc	176.4	38.6	Cb	4578200
	25665000	Co	174.3	52.3	Ca	43233000
Asn 3	9091000	Ca	51.1	37.15	Cb	29288000	c
	46412000	Cc	175.2	37.2	Cb	29288000
	35548000	Co	174.4	51.1	Ca	13410000
Asp 1	6731200	Ca	54	40.85	Cb	9456000	b
	14206000	Cc	178.9	40.9	Cb	12988000
	89705000	Co	174	54	Ca	99492000
Asp 2	7851000	Ca	53.1	40.25	Cb	11994000	c
	6673300	Cc	177.8	40.3	Cb	11994000
	89705000	Co	174	54	Ca	99492000
Asp 3	2027100	Ca	53.6	39.25	Cb	31015000	c
	57756000	Cc	178.2	39.3	Cb	31015000
	6223200	Co	175.6	53.6	Ca	12343000
Asp 4	1997100	Ca	54.1	37.55	Cb	31015000	c
	15125000	Cc	178.3	37.6	Cb	3490500
	89705000	Co	175.2	54.1	Ca	99492000
Gln 1	33463000	Ca	54.6	28.35	Cb	54724000	c
	9081300	Cc	32.5	28.35	Cb	11957000
	11467000	Cd	179	32.5	Cc	8202200
	89705000	Co	175.2	54.2	Ca	99492000
Gln 2	3050500	Ca	53.7	30.15	Cb	3606800	b
	7283300	Cc	31	30.15	Cb	11611000
	56025000	Cd	178.6	31	Cc	40287000
	89705000	Co	174.3	54.2	Ca	99492000
Gln 3	14317000	Ca	53.9	27.55	Cb	19148000	b
	26702600	Cc	32	27.55	Cb	27269300
	56025000	Cd	178.4	32	Cc	40287000
	89705000	Co	174.1	54	Ca	99492000
Gln 4	7444300	Ca	55.7	29.85	Cb	15555000	c
	1358200	Cc	33.3	29.85	Cb	1841300
	11295000	Cd	178.1	33.3	Cc	5931700
	26833000	Co	175.5	55.7	Ca	9952800
Gln 5	25618000	Ca	54.4	30.45	Cb	4408400	b
	6471400	Cc	32	30.45	Cb	10360000
	56025000	Cd	178.4	32	Cc	40287000
	89705000	Co	174.5	54.4	Ca	99492000
Glu 1	7444300	Ca	55.8	29.4	Cb	15555000	b
	5738200	Cc	33.8	29.4	Cb	17225000
	22796000	Cd	182.9	33.8	Cc	4211100
	2408800	Co	173.9	55.8	Ca	3206700
Glu 2	2031300	Ca	54	25.4	Cb	2208000	c
	28177000	Cc	30.1	25.4	Cb	31399000
	9012900	Cd	182.7	30.1	Cc	8036000
	2619600	Co	179.1	54	Ca	7335200
Glu 3	4494000	CA	54.1	29.1	Cb	7513700	b
	5950000	Cc	34.9	29.15	Cb	17225000
	24138000	Cd	182.6	34.9	Cc	15259000
	89705000	Co	174.4	54.1	Ca	99492000
Glu 4	7580200	Ca	55.1	28.3	Cb	8684500	c
	32898000	Cc	34.4	28.3	Cb	45647000
	147160000	Cd	181.8	34.4	Cc	76334000
	34858000	Co	175.2	55.1	Ca	13829000
Gly 1	5334700	Co	169.9	42.6	Ca	6860100	b
Gly 2	19454000	Co	171.1	43.4	Ca	9652400	c
Gly 3	34505000	Co	172	43.3	Ca	18968000	c
Gly 4	34800000	Co	172.8	43.6	Ca	28624000	c
Gly 5	2768200	Co	173.2	42.6	Ca	1184300	c
Ile 1	6865800	Ca	59.3	36.65	Cb	4316700	b
	12828000	Cb	36.7	25.15	Cc1	16734000
	6591000	Cb	36.7	15.75	Cc2	14620000
	13696000	Cc1	25.2	11.05	Cd	27140000
	1383600	Co	173.9	59.3	Ca	13257000
Ile 2	6865800	Ca	59.3	36.65	Cb	4316700	b
	12828000	Cb	36.7	25.35	Cc1	16734000
	6591000	Cb	36.7	15.75	Cc2	14620000
	13696000	Cc1	25.4	11.75	Cd	8493000
	1383600	Co	174.2	59.3	Ca	13257000
Ile 3	6865800	Ca	59.2	36.85	Cb	4316700	b
	12828000	Cb	36.9	25.45	Cc1	16734000
	6591000	Cb	36.9	15.65	Cc2	14620000
	13696000	Cc1	25.5	11.95	Cd	8493000
	1383600	Co	173.7	59.2	Ca	13257000
Ile 4	4818600	Cb	37.7	16.25	Cb	15772000	b
Leu 1	5984900	Ca	54.9	41.8	Cb	8924100	c
	5324200	Cb	41.8	26.55	Cc	1621300
	1595000	Cc	26.6	21.45	Cd	11428000
	29861000	Co	175.8	54.9	Ca	36430000
Leu 2	4788100	Ca	55	41.45	Cb	12988000	c
	85100000	Cb	41.5	25.35	Cc	68747000
	5858100	Cc	25.4	21.85	Cd	11835600
	34858000	Co	175.2	55	Ca	13829000
Leu 3	6731200	Ca	54.2	40.75	Cb	3456000	b
	26531000	Cb	40.8	25.05	Cc	24240000
	69931000	Cc	25.1	23.15	Cd	16175000
	89705000	Co	174	54.2	Ca	99492000
Leu 4	7851000	Ca	53.8	39.85	Cb	11994000	c
	174080000	Cb	39.9	26.95	Cc	111920000
	5943300	Cc	27	22.15	Cd	20870000
	6223200	Co	176.2	53.8	Ca	12343000
Leu 5	2696900	Ca	53.3	40.45	Cb	31015000	c
	174080000	Cb	40.5	27.15	Cc	111920000
	69995000	Cc	27.2	22.85	Cd	59630000
	6223200	Co	176.6	53.3	Ca	12343000
Leu 6	2696900	Ca	53.3	40.55	Cb	31015000	b
	19431000	Cb	40.6	27.75	Cc	10042000
	3489600	Cc	27.8	23.25	Cd	1467400
	18273000	Co	175.9	53.3	Ca	2988100
Leu 7	25520000	Ca	52.4	39.7	Cb	18888000	c
	11700000	Cb	39.7	28.75	Cc	1975900
	4746900	Cc	28.8	22.95	Cd	987470
	13472000	Co	176.6	52.4	Ca	11200000
Lys 1	25618000	Ca	53.9	30.7	Cb	4408400	b
	5351600	Cb	30.7	22.5	Cc	5728200
	5943300	Cd	26.7	22.45	Cc	20870000
	5492100	Ce	41.9	26.7	Cd	2932600
	89705000	Co	174	53.9	Ca	99492000
Lys 2	25618000	Ca	54	31.9	Cb	40287000	b
	9398600	Cb	31.9	23.05	Cc	3759500
	3489600	Cd	27.7	23.1	Cc	1467400
	19431000	Ce	40.6	27.7	Cd	10042000
	89705000	Co	174.3	54	Ca	99492000
Lys 3	25618000	Ca	54.3	31.2	Cb	44381000	b
	41758000	Cb	31.2	22.9	Cc	50879000
	69995000	Cd	27.2	22.85	Cc	59630000
	174080000	Ce	40.4	27.2	Cd	111920000
	89705000	Co	174.8	54.3	Ca	99492000
Lys 4	47048	Ca	54.1	33.3	Cb	5931700	b
	6487700	Cb	33.3	22.3	Cc	4636900
	5943300	Cd	26.9	22.25	Cc	20870000
	174080000	Ce	40.1	26.9	Cd	111920000
	89705000	Co	174.3	54.1	Ca	99492000
Met 1	25618000	Ca	54.7	30.6	Cb	4408400	c
	6471400	Cc	32	30.6	Cb	10360000
	3361300	Cc	32	18.95	Cd	12550000
	1910900	Co	175.6	54.7	Ca	36430000
Met 2	3050500	Ca	53.6	30.2	Cb	3606800	c
	7283300	Cc	31	30.2	Cb	11611000
	61325000	Cc	31	18.5	Cd	62806000
	6223200	Co	176.4	53.6	Ca	12343000
Met 3	25618000	Ca	53.8	30.7	Cb	4408400	c
	7283300	Cb	30.7	29.7	Cc	11611000
	2614400	Cc	29.7	18.95	Cd	12936300
	6223200	Co	176.2	53.8	Ca	12343000
Met 4	25618000	Ca	54.4	30.9	Cb	44381000	c
	7283300	Cb	30.9	29.8	Cc	11611000
	4438400	Cc	29.8	17.6	Cd	9727900
	89705000	Co	174.7	54.4	Ca	99492000
Phe 1-u	2011900	Cc	138.6	130.2	Cd	6270600	u
	3146300	Cd	130.2	129.3	Ce	1717400
	7054000	Ce	129.3	127.6	Cf	4170800
Phe 2-u	2011900	Cc	138.6	130.1	Cd	6270600	u
	1706000	Cd	130.1	129.4	Ce	1717400
	5904200	Ce	129.4	128.1	Cf	4990100
Pro 1	18044000	Ca	60.6	30.5	Cb	19452000	c
	2357400	Cb	30.5	25.7	Cc	13012000
	13347000	Cd	49	25.65	Cc	11330000
	4475800	Co	175.3	60.6	Ca	23410000
Pro 2	18044000	Ca	61.3	30.1	Cb	22138000	c
	28177000	Cb	30.1	25.4	Cc	31399000
	26373000	Cd	48.5	25.35	Cc	31351000
	3130500	Co	175.4	61.3	Ca	21442000
Pro 3	2214300	Ca	59.2	29	Cb	2123000	c
	25663000	Cb	29	25.25	Cc	30141000
	5516500	Cd	47.9	25.15	Cc	9484300
	1383600	Co	174	59.2	Ca	13257000
Pro 4	1508000	Ca	61.7	28.5	Cb	2755100	c
	3152800	Cb	28.5	24.95	Cc	7649700
	14462000	Cd	47.4	24.95	Cc	4710800
	3130500	Co	175.8	61.7	Ca	21442000
Pro 5	5339100	Ca	62	29.8	Cb	8390700	c
	7031800	Cb	29.8	24.6	Cc	5305300
	15571000	Cd	47.1	24.55	Cc	11894000
	26882000	Co	175.9	62	Ca	7756300
Ser 1	11059000	Cb	64.4	56.5	Ca	10455600	b
	33414000	Co	172.7	56.6	Ca	19052700
Ser 2	1489700	Cb	64.1	57.6	Ca	829610	c
	11181000	Co	175.6	57.6	Ca	7168900
Ser 3	6483500	Cb	63.9	56.2	Ca	3136600	b
	33414000	Co	172.7	56.6	Ca	19052700
Ser 4	8475000	Cb	63.2	58.1	Ca	4360600	c
	7571400	Co	176.9	58.1	Ca	3496300
Ser 5	63270000	Cb	62.1	56.6	Ca	30941000	c
	3492100	Co	176.1	56.6	Ca	11202000
Thr 1	31769000	Cb	68	60.4	Ca	21920000	b
	44198600	Cb	68	19.55	Cc	19129000
	16351000	Co	174.1	60.4	Ca	23939000
Thr 2	7647700	Cb	68.9	61.1	Ca	3053300	b
	13866000	Cb	68.9	19.35	Cc	28805000
	27465000	Co	173.9	61.1	Ca	2822900
Thr 3	1936400	Cb	70.8	59.9	Ca	7935300	b
	5810900	Cb	70.8	17.45	Cc	13184800
	16351000	Co	173.9	59.9	Ca	23939000
Tyr 1	9091000	C1	51.1	37.35	Cb	29288000	c
	4005800	Cc	130.2	37.4	Cb	6514900
	3358500	Cd	131.6	130.2	Cc	4688500
	13621000	Cd	131.6	116.7	Ce	7902900
	8404100	Cf	156.4	116.7	Ce	2871000
	35548000	Co	174.6	51.1	Ca	13410000
Tyr 2	9091000	Ca	51.1	37.35	Cb	29288000	c
	4005800	Cc	130.2	37.4	Cb	6514900
	4371100	Cd	131.2	130.2	Cc	4688500
	13621000	Cd	131.2	116.9	Ce	7902900
	3797400	Cf	155.5	116.9	Ce	6827800
	35548000	Co	174.6	51.1	Ca	13410000
Tyr 3	9091000	Ca	51.1	37.35	Cb	29288000	c
	4005800	Cc	130.2	37.4	Cb	6514900
	3358500	Cd	131.6	130.2	Cc	4688500
	13621000	Cd	131.6	116	Ce	7902900
	8055500	Cf	156	116	Ce	5974500
	35548000	Co	174.6	51.1	Ca	13410000
Tyr 4	9091000	Ca	51.1	37.35	Cb	29288000	c
	4005800	Cc	130.2	37.4	Cb	6514900
	3358500	Cd	131.6	130.2	Cc	4688500
	13621000	Cd	131.6	116.5	Ce	7902900
	8266200	Cf	155.1	116.5	Ce	8590600
	35548000	Co	174.6	51.1	Ca	13410000
Tyr 5	9091000	Ca	51.1	37.35	Cb	29288000	c
	4005800	Cc	130.2	37.4	Cb	6514900
	3358500	Cd	131.6	130.2	Cc	4688500
	13621000	Cd	131.6	115.9	Ce	7902900
	8749000	Cf	155.5	115.9	Ce	8537700
	35548000	Co	174.6	51.1	Ca	13410000
Val 1	1976000	Ca	61.6	31.35	Cb	9503600	c
	1070500	Cb	31.4	19.65	Cc	3874000
	26882000	Co	175.8	62.1	Ca	7756300
Val 2	5339100	Ca	62.1	29.75	Cb	8390700	c
	4438400	Cb	29.8	17.65	Cc	9727900
	26882000	Co	175.6	62.3	Ca	7756300
Val 3	5339100	Ca	62.3	29.65	Cb	8390700	b
	2614400	Cb	29.7	18.95	Cc	12936300
	49884000	Co	174.8	61.5	Ca	1011200
Val 4	15391000	Ca	61.2	30.25	Cb	3925500	b
	6132500	Cb	30.3	19.45	Cc	6823100
	49884000	Co	174.8	61.2	Ca	1011200
Val 5	18044000	Ca	60.7	30.05	Cb	22138000	b
	2614400	Cb	30.1	18.35	Cc	1783200
	38953000	Co	172.1	60.7	Ca	3142400
Val 7	18044000	Ca	60.1	30.85	Cb	19452000	b
	61325000	Cb	30.9	18.45	Cc	62806000
	9566900	Co	172.4	60.1	Ca	2132400

[truncated: 12 more sheets: Table S10.Quantif AA, Table S11.AA comp. all samples, Table S12. bald2 vs wt, Table S13. AA-glyc Contacts, Table S14. peptide N-glyc, Table S15.Hydration intensitie, Table S16. DNP build-up, Table S17.1Ds unique peaks, Table S18. CP build-up, Table S19. CP build-up starch, Table S20. Experiments, Table S21. replicates]
